# Supplementary material for: Capturing gene–cell duality in a cat’s cradle
Source: Bioinformatics. 2026 Jan 11;42(1):btaf681. doi: 10.1093/bioinformatics/btaf681 (PMC12831930; doi:10.1093/bioinformatics/btaf681)
Supplement: btaf681_Supplementary_Data [file btaf681_supplementary_data.zip]

Archive with 2 entries (2 files):
- 09-Jan-2026_072017_CatsCradleSupplementary.pdf
- CatsCradleSupplementary.pdf
